# Supplementary material for: Broad-range polymerase chain reaction and sequencing for the diagnosis of infectious diseases
Source: Microbiol Spectr. 2025 Mar 5;13(4):e02505-24. doi: 10.1128/spectrum.02505-24 (PMC11960090; doi:10.1128/spectrum.02505-24)
Supplement: Supplemental material — Tables S1 to S7. [file spectrum.02505-24-s0001.xlsx]

## Sheet: Suppl Table 1
	TABLE S1 Bacteria, detected by culture and BR-PCR
	Bacteria	No.
	Aerococcus urinae	1
	Bacteria of the Order Bacteroidales@	1
	Bacteroides fragilis	1
	Capnocytophaga species#	1
	Clostridium sp.	1
	Cutibacterium acnes@	2
	Enterococcus faecalis	3
	Escherichia coli	2
	Finegoldia magna	2
	Fusobacterium nucleatum*	2
	Klebsiella sp.	1
	Kocuria sp.@	1
	Lactobacillus sp.@	1
	Megasphaera sp.@	1
	Mycoplasma sp.@	1
	Nocardia sp.	1
	Parvimonas micra	1
	Porphyromonas sp.*	1
	Prevotella sp.*@@	3
	Staphylococcus aureus	5
	Staphylocioccus epidermidis	3
	Staphylococcus lugdunensis	1
	Staphylococcus pettenkoferi or pseudolugdunensis	2
	Staphylococcus sp. (coagulase negative)	1
	Stenotrophomonas maltophilia	2
	Streptococcus gallolyticus ssp. gallolyticus	1
	Streptococcus intermedius	2
	Streptococcus mitis/oralis	1
	Streptococcus mutans	1
	Streptococcus pneumoniae	1
	Streptococcus sp. related to parasanguinis@	1
	Veillonella sp.@@	2
	* Mixed anaerobic flora reported in culture
	@ Normal upper respiratory flora reported in culture
	# Multiple bacterial templates, cannot be resolved reported by BR-PCR

## Sheet: Suppl Table 2
	TABLE S2 Bacteria detected by BR-PCR; culture-negative
	Bacteria	No.
	Acinetobacter johnsonii	1
	Aggregatibacter segnis	1
	Anaerococcus sp.	2
	Bacteria related to the Family of Hymneobacteraceae	1
	Bartonella quintana	1
	Clostridioides difficile	1
	Corynebacterium sp.	1
	Coxiella burnetii	1
	Cutibacterium acnes	4
	Cutibacterium sp.	2
	Eikenella corrodens	1
	Enterobacteriaceae Family	1
	Escherichia coli	1
	Finegoldia magna	1
	Fusobacterium nucleatum	3
	Haemophilus influenzae	1
	Haemophilus parainfluenzae	1
	Klebsiella pneumoniae	1
	Lawsonella clevelandensis	1
	Legionella species	2
	Methylobacterium sp.	1
	Microbacterium sp.	2
	Mycobacterium sp.	1
	Mycoplasma hominis	5
	Nakamurella flava	1
	Neisseria elongata	1
	Neisseria gonorrhoeae	1
	Neisseria mucosa	1
	Peptoniphilus sp.	1
	Prevotella sp.	2
	Ralstonia pickertti	1
	Rhodococcus fascians	3
	Rothia mucilaginosa	1
	Sphingomonas sp.	1
	Staphylococcus aureus	1
	Staphylococcus epidermidis	2
	Streptobacillus moniliformis	1
	Streptococcus agalactiae	2
	Streptococcus constellatus	1
	Streptococcus dysgalactiae	1
	Streptococcus intermedius	8
	Streptococcus mitis	4
	Streptococcus mutans	1
	Streptococcus pneumoniae	2
	Streptococcus vestibularis	1
	Ureaplasma parvum	1
	Ureaplasma urealyticum	2
	Veillonella sp.	1
	Winkia neuii	1
	Multiple bacterial templates, cannot be resolved	2
	Unable to identify, NGS low template quality	3

## Sheet: Suppl Table 3
	TABLE S3 Bacteria detected by culture; BR-PCR-negative
	Bacteria	No.
	Achromobacter dentrificans	1
	Bacillus sp.	1
	Brevibacterium casei	1
	Corynebacterium jeikeium	1
	Cutibacterium acnes	16
	Enterococcus avium	1
	Enterococcus faecalis	3
	Finegoldia magna	1
	Haemophilus parainfluenzae	2
	Klebsiella pneumoniae	1
	Microbacterium petrolearium	1
	Neisseria sp.	1
	Paenibacillus sp.	1
	Pantoea sp.	1
	Parvimonas micra	1
	Propionibacterium sp.	1
	Pseudomonas aeruginosa	3
	Rothia sp.	2
	Staphylococcus aureus	3
	Staphylococcus capitis	1
	Staphylococcus epidermidis	4
	Staphylococcus hominis	1
	Staphylococcus sp. (coagulase negative)	10
	Stenotrophomonas maltophilia	1
	Streptococcus agalactiae	1
	Streptococcus intermedius	1
	Streptococcus mitis/oralis	1
	Streptococcus parasanguinis	1
	Streptococcus salivarius	1
	Streptococcus sp. (viridans)	3

## Sheet: Suppl Table 4
	TABLE S4 Fungi, detected by culture and BR-PCR
	Fungi	No.
	Blastomyces dermatitidis	1
	Candida albicans	1
	Candida parapsilosis	1

## Sheet: Suppl Table 5
	TABLE S5 Fungi detected by BR-PCR; culture-negative
	Fungi	No.
	Aspergillus sp., Section Flavi	1
	Candida glabrata	1
	Cryptococcus diffluens or C. albidosimilis	1
	Fusarium penzigii	1
	Malassezia restricta	1
	Rhizopus oryzae	1

## Sheet: Suppl Table 6
	TABLE S6 Fungi detected by culture; BR-PCR-negative
	Fungi	No.
	Candida albicans	4
	Candida tropicalis	1
	Candida glabrata	2
	Candida parapsilosis	2
	Nattrassia mangiferae	1
	Trichosporon mucoides	1

## Sheet: Suppl Table 7
	TABLE S7 Organisms detected in BR-PCR; no culture orders
	Bacteria / Mycobacteria	No.
	Acetobacteraceae Family	1
	Atopobium parvulum	1
	Brachyspira aalborgi	1
	Cornyebacterium species	1
	Deinococcus species	1
	Dolosigranulum pigrum	1
	Eggerthella lenta	1
	Enterobacterales Family	1
	Enterococcus faecalis	1
	Fusobacterium nucleatum	1
	Hymenobacteraceae Family	1
	Kocuria species	1
	Methylobacterium species	3
	Microbacterium lemovicicum	1
	Mycobacterium avium complex	1
	Mycobacterium llatzerense	1
	Mycobacterium haemophilum *	1
	Prevotella species	2
	Rhodococcus fascians	2
	Staphylococcus aureus	2
	Staphylococcus epidermidis	1
	Multiple bacterial templates, cannot be resolved	2
	Unable to identify, NGS low template quality	1
	Fungi	No.
	Aspergillus fumigatus	3
	Candida albicans	1
	Candida dubliniensis	1
	Candida parapsilosis	1
	Epicoccum species	1
	Malassezia restricta	1
	Rhizopus oryzae	1
	* Detected in 1 specimen by bacterial and AFB BR-PCR.
